# Supplementary material for: The costs of transgenerational immune priming for homologous and heterologous infections with different serotypes of dengue virus in Aedes aegypti mosquitoes
Source: Front Immunol. 2023 Dec 18;14:1286831. doi: 10.3389/fimmu.2023.1286831 (PMC10760805; doi:10.3389/fimmu.2023.1286831)
Supplement: Supplementary file 3 [file Table_7.xlsx]

## Sheet: Hoja1
Pupation exit
		Chi-square	Degrees of freedom	p-value				Chi-square	Degrees of freedom	p-value
Ctrl vs UnPr-DV4active						Ctrl vs UnPr-DV2active
	Log-Rank	3.8704	1	0.0491*			Log-Rank	5.6382	1	0.0176*
Ctrl vs PrHmDV4						Ctrl vs PrHmDV2
	Log-Rank	6.5483	1	0.0105*			Log-Rank	4.744	1	0.0294*
Ctrl vs PrHtDV4						Ctrl vs PrHtDV2
	Log-Rank	2.7853	1	0.0951			Log-Rank	0	1	1
UnPr-DV4active vs PrHtDV4						UnPr-DV2active vs PrHtDV2
	Log-Rank	7.2513	1	0.0071*			Log-Rank	5.638	1	0.0176*
UnPr-DV4active vs PrHmDV4						UnPr-DV2active vs PrHmDV2
	Log-Rank	1.332	1	0.2484			Log-Rank	0.1243	1	0.7245
PrHtDV4 vs PrHmDV4						PrHtDV2 vs PrHmDV2
	Log-Rank	9.5967	1	0.0019*			Log-Rank	4.744	1	0.0294*
Pupation density
Ctrl vs UnPr-DV4active						Ctrl vs UnPr-DV2active
Weighting	Log-Rank	55.1458	1	<0.0001*		Weighting	Log-Rank	146.13	1	<0.001*
Survival proportion	Peto-Peto	0.067	1	0.795		Survival proportion	Peto-Peto	48.055	1	<0.001*
Risk	Wilcoxon	1.2948	1	0.2552		Risk	Wilcoxon	64.9024	1	<0.001*
Ctrl vs PrHmDV4						Ctrl vs PrHmDV2
Weighting	Log-Rank	201.883	1	<0.001*		Weighting	Log-Rank	58.22	1	<0.001*
Survival proportion	Peto-Peto	38.873	1	<0.001*		Survival proportion	Peto-Peto	0.065	1	0.7988
Risk	Wilcoxon	56.03	1	<0.001*		Risk	Wilcoxon	2.172	1	0.1405
Ctrl vs PrHtDV4						Ctrl vs PrHtDV2
Weighting	Log-Rank	946.2	1	<0.0001*		Weighting	Log-Rank	10.602	1	<0.0011**
Survival proportion	Peto-Peto	907.52	1	<0.0001*		Survival proportion	Peto-Peto	126.17	1	<0.001*
Risk	Wilcoxon	913.26	1	<0.0001*		Risk	Wilcoxon	103.07	1	<0.001*
UnPr-DV4active vs PrHtDV4						UnPr-DV2active vs PrHtDV2
Weighting	Log-Rank	473.45	1	<0.001*		Weighting	Log-Rank	163.95	1	<0.001*
Survival proportion	Peto-Peto	377.036	1	<0.001*		Survival proportion	Peto-Peto	169.68	1	<0.001*
Risk	Wilcoxon	377.535	1	<0.001*		Risk	Wilcoxon	170.43	1	<0.001*
UnPr-DV4active vs PrHmDV4						UnPr-DV2active vs PrHmDV2
Weighting	Log-Rank	33.5242	1	<0.001*		Weighting	Log-Rank	19.37	1	<0.001*
Survival proportion	Peto-Peto	24.065	1	<0.001*		Survival proportion	Peto-Peto	25.151	1	<0.001*
Risk	Wilcoxon	25.178	1	<0.001*		Risk	Wilcoxon	24.44	1	<0.001*
PrHtDV4 vs PrHmDV4						PrHtDV2 vs PrHmDV2
Weighting	Log-Rank	822.67	1	<0.0001*		Weighting	Log-Rank	102.37	1	<0.001*
Survival proportion	Peto-Peto	725.62	1	<0.0001*		Survival proportion	Peto-Peto	108.25	1	<0.001*
Risk	Wilcoxon	723.47	1	<0.0001*		Risk	Wilcoxon	108.65	1	<0.001*
